# Supplementary material for: Does the Lightning Process Training Programme Reduce Chronic Fatigue in Adolescent and Young Adult Cancer Survivors? A Mixed-Methods Pilot Study
Source: Cancers (Basel). 2021 Aug 13;13(16):4076. doi: 10.3390/cancers13164076 (PMC8394577; doi:10.3390/cancers13164076)
Supplement: Supplementary file 1 [file cancers-13-04076-s001.zip]

Archive with 1 entries (1 files):
- cancers-1323437-supplementary.pdf
